# Supplementary material for: Short-Term Daily Intake of Polydextrose Fiber Does Not Shorten Intestinal Transit Time in Constipated Adults: A Randomized Controlled Trial
Source: Nutrients. 2018 Jul 19;10(7):920. doi: 10.3390/nu10070920 (PMC6073956; doi:10.3390/nu10070920)
Supplement: Supplementary file 1 [file nutrients-10-00920-s001.zip]

Archive with 1 entries (1 files):
- nutrients-327437-supplementary.pdf
